# Supplementary material for: Whole Exome Sequencing Identifies New Host Genomic Susceptibility Factors in Empyema Caused by Streptococcus pneumoniae in Children: A Pilot Study
Source: Genes (Basel). 2018 May 3;9(5):240. doi: 10.3390/genes9050240 (PMC5977180; doi:10.3390/genes9050240)
Supplement: Supplementary file 1 [file genes-09-00240-s001.zip]

Archive with 2 entries (2 files):
- supplementary-resubmission.pdf
- Table S1.xls
